# Supplementary material for: The Photorhabdus asymbiotica virulence cassettes deliver protein effectors directly into target eukaryotic cells
Source: eLife. 2019 Sep 17;8:e46259. doi: 10.7554/eLife.46259 (PMC6748792; doi:10.7554/eLife.46259)
Supplement: Figure 2—figure supplement 2—source data 1. [file elife-46259-fig2-figsupp2-data1.xlsx]

## Sheet: Sheet1
2 h	5 h	24 h	72 h	Control
718.702	384.428	343.606	454.935	496.004
718.815	394.899	347.96	457.535	530.341
743.623	412.872	352.234	459.851	549.903			Total Proportion of cells with mean intensity > 1200
744.117	416.353	361.355	472.117	551.597				2 h	5 h	24 h	72 h
760.319	420.69	369.784	473.454	552.441				0.0698152	0.0074813	0.103011	0.0786948
768.451	422.895	371.904	478.973	552.699			percentage:	6.98152	0.74813	10.3011	7.86948
779.265	423.179	374.165	479.368	553.136
786.301	423.289	374.772	483.266	554.381			Proportion of cells with mean intensity >1200 per image
790.079	423.845	374.799	490.895	556.566				0.0344828	0.0123077	0	0.0222222
794.963	427.317	376.429	492.349	557.89				0.130435	0.00444444	0.0888889	0.15873
802.048	427.446	378.653	492.615	560.751				0.0310559	0.0130719	0	0.138158
807.054	427.638	382.34	498.536	561.118				0.0510949	0.00389105	0.0555556	0.047619
808.388	428.282	392.384	500.388	564.881					0.00413223	0.163399
810.535	431.056	394.119	502.08	565.481						0.159091
816.698	434.013	396.597	502.621	569.114						0.115108
817.267	434.26	398.056	503.379	571.17
817.604	434.396	401.179	503.486	572.502			Average	0.0617671	0.00756946	0.0831489	0.0916823
818.989	437.28	401.229	506.455	576.987			SE	0.0233037	0.00209569	0.0257508	0.0334436
819.332	437.774	401.406	507.78	577.137			Average (%)	6.17671	0.756946	8.31489	9.16823
819.966	439.254	401.974	512.925	578.757			SE (%)	2.33037	0.209569	2.57508	3.34436
821.314	439.838	402.392	513.493	579.071
824.26	440.502	402.789	513.833	579.757
826.247	441.25	414.341	516.193	580.5
827.976	441.273	418.099	518.552	583.22
829.237	441.797	420.876	518.781	584.211
830.393	442.797	426.596	519.13	584.272
833.103	442.899	428.825	521.034	585.565
834.961	444.016	429.522	521.423	585.928
835.139	444.796	430.964	522.509	586.495
836.413	445.819	434.016	525.353	586.584
837.796	447.989	434.873	525.682	587.259
838.161	448.384	441.933	525.825	587.477
839.164	448.644	442.647	526.945	589.488
841.783	449.353	447.14	527.277	589.517
841.803	449.586	448.695	528.624	590.477
842.733	449.964	452.453	528.657	590.799
845.455	451.257	453.164	529.995	591.243
846.522	451.399	459.513	530.022	591.364
846.804	451.705	460.526	530.249	591.487
847.441	451.782	462.387	530.471	593.113
847.834	452.734	462.977	530.546	593.187
848.45	452.847	463.867	530.929	593.525
849.039	453.048	463.963	532.237	593.974
849.126	453.333	465.54	532.82	594.339
849.377	454.325	469.429	532.824	594.736
849.942	455.553	474.843	534.903	596.851
851.07	455.962	476.686	536.502	597.656
851.925	456.22	483.238	537.049	597.838
852.133	457.516	486.588	540.409	598.39
852.613	458.252	486.639	544.06	600.232
852.828	460.094	487.559	546.496	601.379
856.191	461.367	491.098	547.605	601.741
856.259	462.729	493.303	550.707	601.958
858.641	462.918	494.133	551.643	602.063
859.677	463.203	496.452	551.975	605.072
861.757	463.701	497.24	552.244	606.394
862.398	464.11	500.784	554.236	606.437
863.147	464.287	503.297	554.856	607.057
863.699	464.335	509.519	555.37	607.886
863.8	464.651	513.704	555.371	608.518
863.955	464.867	513.733	556.258	609.83
864.988	465.025	516.877	556.305	610.892
867.037	465.026	530.301	557.55	611.399
867.074	465.054	531.495	557.648	611.501
869.446	465.084	532.958	558.31	611.527
869.489	465.421	535.15	559.78	612.866
872.633	465.495	538.945	560.974	614.226
874.371	465.58	539.958	561.703	615.928
875.905	465.901	546.614	564.514	616.869
875.993	465.989	546.79	567.907	617.004
878.508	466.073	549.606	569.038	618.461
879.016	466.334	557.512	569.316	619.694
879.018	466.368	557.812	570.591	620.1
879.324	466.428	563.132	571.496	621.978
879.553	466.481	563.453	574.183	622.342
879.805	466.903	563.51	575.097	623.318
881.516	467.255	568.365	575.164	623.787
882.591	468.215	572.059	576.38	625.212
882.978	468.276	576.235	577.163	625.369
883.442	469.508	577.964	580.821	627.455
884.832	469.55	578.44	581.065	627.479
885.255	470.619	579.648	581.842	628.228
885.321	470.885	581.254	582.053	628.695
885.616	470.961	583.239	582.974	629.87
886.35	471.132	587.193	584.107	629.948
886.391	471.155	590.604	584.39	630.65
886.544	471.409	592.761	584.418	631.895
886.555	471.964	595.137	585.812	632.411
887.098	472.428	596.675	585.814	632.415
887.352	472.691	598.134	585.867	633.286
890.241	472.784	599.004	586.176	633.854
890.401	472.79	603.882	587.5	634.232
890.439	472.906	607.008	588.428	634.497
890.799	472.938	610.94	589.551	636.342
890.914	472.969	612.107	591.289	637.828
890.939	473.473	616.459	591.81	638.072
890.942	473.675	616.914	592.722	638.944
894.725	473.901	623.898	592.981	640.135
895.438	474.046	624.885	593.618	640.979
895.611	474.208	625.81	594.148	647.495
897.144	474.663	626.551	594.357	651.168
898.924	474.755	629.492	596.574	651.246
900.384	474.914	629.518	596.904	653.327
901.696	474.961	629.523	597.354	657.099
902.885	475.64	631.293	597.919	660.266
903.142	475.745	631.915	598.363	667.503
906.676	476.111	634.235	600.482	668.651
908.123	477.643	635.276	600.844	679.264
908.163	478.252	636.252	601.406	682.767
908.347	478.363	636.261	603.69	686.297
909.15	478.596	639.27	605.624	691.246
909.488	478.83	641.529	605.967	691.285
909.948	478.887	641.724	607.403	696.952
910.088	478.996	645.205	609.066	698
910.453	479.175	645.774	609.23	698.289
911.36	479.378	646.125	610.344	700.347
912.229	479.426	646.274	610.661	707.158
912.936	479.496	647.471	611.625	707.967
913.356	480.099	648.642	612.853	711.701
913.369	480.732	652.802	613.378	712.039
914.117	480.932	653.071	613.438	712.152
916.743	481.3	653.18	613.44	714.386
918.541	481.6	653.802	613.652	714.702
918.891	481.766	653.991	613.944	718.861
919.735	481.859	654.056	614.226	720.158
920.252	481.868	654.154	614.916	720.317
921.2	481.888	655.909	619.367	720.382
921.496	481.909	658.821	619.768	720.458
922.758	482.272	658.83	620.284	721.345
923.388	482.303	661.631	620.684	721.67
923.456	482.55	663.16	620.916	722.271
925.016	482.741	663.897	620.935	726.191
925.826	482.96	665.244	621.155	727.445
926.165	482.971	665.701	621.643	727.55
926.491	483.261	667.369	622.206	729.396
926.52	483.28	668.973	622.942	730.807
926.739	483.55	669.665	623.535	731.914
927.303	483.593	671.822	624.237	733.662
927.346	483.688	672.775	624.495	734.532
927.368	483.904	672.809	625.513	735.758
928.967	484.063	674.787	625.756	735.931
929.885	484.17	675.185	625.904	737.582
929.896	484.182	676.113	626.847	738.072
930.326	484.339	676.969	627.361	738.116
931.114	484.503	678.928	628.205	738.172
932.308	484.697	678.958	628.42	739.776
932.593	484.885	679.694	628.497	740.131
932.799	485.188	679.715	628.685	740.619
935.179	485.2	680.514	628.869	740.889
935.533	485.388	681.186	629.031	740.985
936.178	485.548	683.014	630.984	741.512
936.265	485.659	683.863	632.49	742.277
937.948	486.119	684.372	632.799	743.891
938.291	486.531	684.482	634.049	744.414
938.654	486.572	686.118	634.322	745.476
939.979	486.761	687.511	634.399	745.607
940.553	486.762	687.641	634.729	746.19
941.397	486.962	688.025	634.825	746.486
944.956	487.213	689.84	635.423	747.017
945.174	487.241	690.333	635.433	747.042
945.543	487.251	691.13	636.25	747.896
946.769	487.592	693.385	636.263	748.383
946.857	487.656	693.935	636.608	748.982
946.908	487.683	694.045	637.753	749.46
948.757	487.862	694.606	638.207	750.784
948.758	487.917	696.296	638.331	751.916
948.811	488.079	696.678	638.52	752.752
949.218	488.411	697.937	638.709	753.664
949.386	488.415	700.672	639.304	754.969
949.836	488.415	701.964	639.473	755.3
950.081	488.717	702.129	639.914	755.888
951.001	488.799	702.491	640.668	755.952
951.557	488.995	702.818	640.934	756.083
951.567	489.558	703.083	642.035	756.699
952.61	489.705	703.632	642.241	756.808
952.68	489.803	704.369	642.403	756.918
952.801	489.831	705.582	644.34	757.004
953.606	489.909	706.794	645.395	757.309
953.8	489.926	707.322	645.448	758.046
953.879	490.308	708.283	647.352	760.867
954.499	490.768	708.968	647.822	761.354
954.691	490.805	709.645	648.1	761.383
954.831	491.073	709.759	648.625	761.526
954.94	491.233	710.174	648.902	761.592
955.442	491.314	710.249	649.286	761.98
956.764	491.515	711.867	649.986	763.782
956.807	491.619	711.886	650.223	764.116
957.206	491.651	712.364	650.965	765.034
957.239	491.738	712.478	653.085	765.469
957.989	492.359	712.87	653.121	765.656
957.998	492.497	713.981	654.769	766.522
958.022	492.824	715.001	655.188	766.704
958.211	493.177	716.618	655.326	766.775
959.314	493.21	716.651	655.745	767.256
959.569	493.319	717.567	656.298	767.483
962.618	493.741	717.839	657.04	767.517
963.069	494.057	719.208	657.208	767.66
964.255	494.468	721.612	657.243	767.948
965.386	494.613	722.742	660.045	768.395
966.645	494.838	723.089	660.474	768.949
967.363	495.279	724.057	660.567	770.405
967.726	495.373	724.39	660.675	770.509
968.227	495.563	724.407	663.143	770.775
968.736	496.365	725.253	666.486	771.424
969.049	496.539	726.208	668.65	771.5
969.734	496.768	727.571	669.261	771.776
970.459	497.05	728.285	670.232	772.265
970.492	497.053	730.117	672.073	772.571
971.167	497.069	730.954	672.777	773.068
971.516	497.094	733.483	673.795	773.316
971.801	497.451	734.297	675.021	774.566
971.974	497.73	735.711	675.913	774.592
972.342	497.894	736.46	677.329	774.896
972.626	497.989	736.588	678.098	774.95
973.391	498.014	737.205	678.223	775.094
973.894	498.172	738.488	678.965	775.497
975.49	498.239	740.749	679.197	775.526
975.894	498.74	741.036	679.291	776.066
976.336	499.055	741.318	679.609	776.199
976.394	499.078	742.223	681.634	776.335
977.195	499.725	742.258	683.989	776.436
977.639	499.845	742.683	684.916	776.594
978.397	499.853	743.337	685.719	776.929
978.412	499.977	744.262	687.995	777.307
978.422	500	744.986	689.009	777.538
978.727	500.087	748.927	689.461	777.686
978.784	500.199	749.546	691.578	777.739
979.38	500.258	750.964	692.488	777.942
979.517	500.266	751.076	692.761	778.55
980.304	500.276	752.21	693.183	779.192
980.464	500.43	752.469	694.407	779.526
980.631	500.777	753.634	694.568	779.866
980.895	500.815	754.101	694.83	779.916
981.35	500.923	754.531	696.211	780.642
982.168	501.327	755.848	697.35	780.791
982.615	501.398	757.05	697.583	781.101
982.821	501.461	757.875	698.964	782.005
983.823	501.539	758.393	700.596	782.206
984.075	501.757	760.318	701.535	782.687
984.248	501.934	760.534	703.938	782.923
984.908	501.972	760.977	708.099	783.456
985.52	501.976	761.013	709.808	783.461
985.611	502.04	761.716	713.144	783.493
986.919	502.203	761.832	713.966	783.888
987.061	502.263	764.01	714.21	784.362
987.865	502.386	764.215	717.357	784.549
987.907	502.68	764.799	718.208	784.666
988.579	502.983	766.013	725.283	784.947
989.313	503.244	767.365	727.097	785.264
990.239	503.294	768.629	727.937	786.782
990.292	503.316	768.638	729.936	787.103
990.384	503.651	768.794	730.996	787.139
990.66	503.682	768.935	731.144	787.186
991.371	503.843	770.117	731.534	787.247
991.503	503.964	772.013	732.562	787.321
991.596	504.235	772.716	733.574	787.44
991.808	504.377	773.419	736.775	788.453
993.138	504.581	774.281	739.744	788.554
993.196	504.707	774.321	742.042	788.731
993.377	504.738	775.846	743.491	789.353
993.73	505.129	775.936	746.546	790.103
993.872	505.19	778.728	747.889	790.483
994.106	505.268	779.285	750.166	790.52
994.163	505.287	779.83	753.57	791.413
994.311	505.43	780.359	756.666	791.554
994.558	505.462	780.928	756.73	792.335
995.201	505.58	781.289	760.026	792.463
995.555	505.891	781.335	761.013	792.686
995.869	505.895	781.824	763.015	793.315
997.331	506.084	782.299	764.107	794.351
997.424	506.241	785.147	764.374	794.509
997.97	506.305	785.978	768.491	794.669
998.675	506.627	786.033	769.477	794.778
999.033	506.655	787.477	770.551	794.935
1000	506.803	788.209	771.983	794.986
1000.15	506.836	789.862	772.943	795.289
1000.2	507.009	791.039	773.095	795.314
1000.26	507.102	793.46	774.464	795.575
1000.99	507.386	794.261	774.614	796.163
1001.48	507.532	794.74	774.796	796.586
1001.71	507.64	796.017	775.968	796.942
1002.31	507.925	796.242	776.684	797.551
1003.4	507.958	799.083	777.075	798.222
1003.51	508.049	799.898	780.236	798.461
1003.84	508.216	800.063	781.833	798.701
1004.53	508.284	801.95	782.438	798.701
1004.56	508.384	802.171	786.828	798.934
1005.16	508.68	802.196	787.205	798.957
1005.64	509.072	803.321	787.439	799.017
1005.88	509.293	803.641	788.964	799.032
1006.12	509.341	804.462	789.214	799.17
1006.38	510.557	805.074	789.811	799.281
1007.52	510.588	805.33	792.711	799.52
1009.53	510.986	805.39	792.831	800.592
1010.57	511.047	805.614	793.215	800.622
1011.55	511.157	806.151	796.541	800.91
1011.74	511.245	807.086	797.32	800.949
1012.01	511.315	807.441	798.824	801.084
1012.11	511.325	808.569	799.272	801.15
1012.37	511.41	808.584	800.315	801.591
1012.49	511.487	809.191	802.441	801.679
1012.58	511.863	810.956	803.179	801.742
1014.65	511.973	811.244	803.846	801.761
1014.67	512.71	811.475	806.294	801.971
1015.55	513.333	812.421	806.63	802.157
1015.56	513.442	813.275	807.479	802.396
1016.05	513.612	816.448	808.728	802.794
1016.26	513.729	816.662	812.641	802.927
1016.7	513.887	816.676	813.522	803.533
1016.75	513.89	818.284	815.511	803.534
1016.77	514.003	818.891	815.608	803.596
1016.99	514.072	819.115	818.327	804.218
1017.49	514.126	819.328	820.36	804.22
1018.1	514.247	820.952	822.004	804.534
1018.27	514.33	821.72	822.436	804.6
1018.35	514.609	822.683	823.48	805.471
1019.13	514.656	823.361	825.588	805.52
1019.24	514.778	823.886	827.046	805.794
1020.19	514.83	824.793	828.26	805.91
1020.34	515.037	825.29	830.219	806.075
1020.53	515.204	826.317	831.859	806.369
1020.68	515.268	826.444	834.109	806.38
1021.43	515.338	826.478	837.208	806.405
1021.5	515.365	827.618	848.549	806.515
1021.71	515.688	829.663	851.472	806.543
1024.49	515.733	832.571	851.629	806.682
1024.54	515.753	833.477	853.89	806.838
1026.4	515.912	834.505	854.578	807.101
1027.25	516.046	835.894	856.289	807.329
1028.14	516.109	836.037	860.215	808.047
1029.74	516.163	836.528	861.687	808.672
1030.75	516.215	836.53	863.05	808.886
1031.03	516.271	837.539	863.057	809.319
1031.12	516.583	837.732	863.878	809.639
1031.76	516.609	837.876	864.395	809.827
1032.19	516.619	838.165	866.991	810.039
1032.7	517.109	838.783	867.006	810.199
1032.71	517.128	839.15	868.039	810.552
1033.4	517.404	839.305	869.781	810.585
1033.41	517.641	839.333	874.795	810.671
1034.63	517.748	839.436	875.302	810.797
1034.71	517.81	840.954	880.437	810.98
1034.89	517.823	843.128	880.678	811.088
1037.48	517.997	847.826	881.002	811.557
1037.65	518.111	848.136	881.921	811.868
1037.7	518.15	848.485	882.377	812.316
1037.77	518.169	849.827	884.859	812.472
1037.82	518.213	850.971	885.402	812.552
1038.24	518.25	851.677	889.358	812.57
1038.29	518.326	851.889	889.547	813.235
1038.65	518.33	852.313	890.229	813.276
1038.78	518.655	852.8	891.473	813.686
1039.14	518.761	852.89	893.823	813.902
1039.15	518.811	853.147	895.38	814.228
1039.66	518.815	853.49	896.944	814.281
1039.87	518.945	853.834	899.294	814.446
1040	519.033	853.981	902.342	814.54
1040.12	519.36	854.276	903.856	814.696
1040.25	519.362	855.171	904.105	815.367
1040.56	519.375	860.952	906.765	815.688
1041.68	519.418	861.135	907.25	816.173
1042.93	519.452	863.266	907.407	816.635
1044.57	519.486	864.604	908.829	816.687
1044.6	519.651	866.41	909.806	816.793
1047.59	519.669	867.173	915.494	816.847
1050.43	519.681	868.126	915.755	817.63
1052.13	519.896	868.474	920.619	817.632
1052.37	520.504	868.929	923.26	817.807
1053.06	520.541	870.282	923.813	817.912
1053.39	520.985	870.392	925.491	818.025
1054.02	521.013	871.647	926.958	818.602
1054.25	521.064	873.022	930.761	818.771
1055.62	521.516	874.3	931.251	818.999
1055.66	521.563	874.769	931.796	819.023
1055.98	521.712	875.268	932.185	819.035
1056.37	521.781	875.508	934.354	819.433
1058.58	521.98	875.635	941.633	819.756
1059.64	522.191	876.181	942.153	819.815
1060.12	522.319	876.218	942.838	819.918
1060.66	522.381	876.331	944.299	820.063
1061.6	522.45	876.685	945.265	820.154
1062.33	522.551	877.384	945.701	820.17
1063.92	522.67	877.504	946.552	820.487
1064.34	522.68	878.793	946.799	820.98
1065.14	522.695	881.318	948.227	821.208
1066.96	522.741	882.025	950.388	821.342
1067.3	523.104	882.818	953.63	821.612
1067.59	523.121	882.861	956.668	821.86
1071.04	523.143	883.517	957.82	821.891
1071.33	523.144	884.606	958.891	822.047
1071.42	523.292	884.692	960.092	822.336
1071.59	523.323	884.926	967.795	822.64
1072.9	523.413	887.081	968.443	823.108
1073.94	523.601	887.979	975.499	823.137
1074.35	523.785	888.808	981.5	823.46
1075.24	524.293	889.631	981.959	823.824
1076.29	524.422	891.691	984.083	823.94
1079.2	524.554	894.659	986.01	824.84
1080.68	524.556	895.043	986.647	825.52
1083.48	525.001	896.136	987.183	826.176
1083.74	525.125	896.204	987.795	826.932
1084.46	525.208	896.422	989.312	826.943
1087.47	525.278	896.638	991.767	827.547
1087.54	525.53	896.912	992.585	828.187
1087.73	525.603	897.806	996.632	828.564
1089.12	525.671	899.463	998.725	828.887
1089.35	525.774	899.608	998.892	829.11
1091.53	526.028	900.252	1003.5	829.187
1092.11	526.231	900.483	1004.11	829.398
1094.31	526.394	902.391	1005.11	829.737
1099.57	526.596	903.849	1006.14	830.439
1101.71	526.6	904.291	1007.79	830.776
1104.42	526.672	906.073	1009.88	830.923
1109.26	526.803	906.246	1011.69	831.043
1109.76	526.809	907.004	1013.23	831.893
1110.21	526.87	907.195	1014.06	832.211
1110.6	527.217	912.758	1014.5	832.482
1111.59	527.235	914.307	1015.27	833.321
1112.92	527.237	914.443	1016.85	833.525
1114.56	527.313	916.36	1017.23	833.748
1115.81	527.317	917.688	1022.43	833.991
1117.62	527.422	918.317	1022.6	834.934
1118.68	527.663	919.464	1023.1	835.076
1119.9	527.857	920.094	1023.51	835.131
1120.45	527.884	921.584	1024.8	835.425
1121.98	528.044	921.948	1024.94	836.158
1122.93	528.356	921.952	1028.08	837.917
1123.34	528.739	923.335	1030.98	837.952
1123.84	528.775	923.635	1032.13	838.307
1129.84	528.822	926.889	1038.07	838.329
1134.53	528.941	927.945	1038.52	838.858
1140.16	529.085	930.579	1043.82	840.192
1147.1	529.143	930.639	1044.55	841.016
1149.98	529.211	930.731	1046.56	841.651
1150.53	529.519	930.957	1049.06	841.807
1151.1	529.775	931.043	1050.28	842.729
1151.18	529.973	932.718	1053.62	842.82
1151.92	530.026	933.957	1054.22	844.275
1152.73	530.346	934.07	1061.49	844.659
1157.67	530.39	934.505	1061.57	845.5
1157.95	530.748	934.511	1064.22	846.25
1159.31	530.798	934.541	1065.62	847.613
1164.24	530.852	934.812	1067.36	848.187
1172.03	530.862	938.2	1067.98	848.719
1175.05	530.975	938.203	1068.42	849.015
1175.39	531.059	942.052	1072.48	849.323
1176.7	531.545	942.399	1073.09	849.541
1183.87	531.607	943.21	1074.27	850.377
1190.18	531.727	944.122	1080.52	851.335
1192.76	531.777	944.497	1082.07	852.57
1195.51	531.913	945.225	1087.51	853.667
1195.89	532.067	946.169	1089.06	853.803
1198.35	532.35	948.383	1090.77	854.288
1210.09	532.357	949.043	1093.62	854.337
1210.74	532.406	951.884	1093.69	855.98
1214.76	532.552	957.133	1101.74	857.55
1216.19	532.885	958.243	1119.98	858.121
1230.97	533.302	961.952	1121.48	861.526
1231.2	533.458	962.905	1128.54	865.707
1233.76	533.472	965.446	1131.08	866.137
1241.34	533.641	965.619	1133.34	866.453
1242.04	533.857	966.119	1135.21	867.115
1260.73	533.952	967.299	1137.59	867.181
1307.26	534.6	970.656	1137.7	868.002
1334.07	534.674	975.447	1138.43	868.413
1352.32	534.905	976.237	1143.4	868.956
1387.15	535.307	980.886	1149.9	874.585
1428.1	535.625	984.668	1151.19	875.722
1439.16	535.681	984.817	1156.24	878.617
1454.51	535.881	987.228	1166.76	879.122
1498.54	535.945	989.261	1167.5	881.905
1588.31	536.041	991.125	1167.57	883.013
1665.68	536.135	992.127	1169.31	883.889
1795.22	536.258	992.235	1170.16	883.927
1805.92	536.342	995.029	1173.67	884.401
1956.75	536.49	995.095	1181.34	888.248
2016.63	536.511	997.802	1189.69	890.971
2258.44	536.73	999.218	1191.69	890.991
2363.96	536.781	1004.81	1196.23	891.963
3952.91	536.798	1007.91	1198.62	892.449
3989.51	536.952	1007.98	1200.07	893.626
4877.18	537.097	1008.48	1200.21	895.241
5137.52	537.419	1010.21	1205.42	895.899
7469.77	537.432	1016.2	1209.53	897.48
13432.9	537.556	1020.83	1210.57	899.403
16932.1	537.577	1022.4	1211.6	899.987
24593.9	537.6	1025.27	1215.14	901.466
	537.672	1025.4	1215.5	902.392
	537.693	1025.56	1220.63	904.006
	537.738	1027.07	1228.42	907.19
	537.769	1027.11	1233.43	907.331
	537.834	1028.25	1246.01	908.965
	537.849	1028.41	1249.63	910.546
	538.134	1028.76	1251.93	911.882
	538.213	1030.37	1253.92	913.172
	538.376	1033.15	1254.32	913.953
	538.388	1034.22	1298.98	918.651
	538.46	1036.82	1301.07	918.789
	538.522	1037.23	1302	920.078
	538.526	1037.38	1309.38	920.293
	538.538	1037.56	1311.5	921.866
	538.559	1040.92	1320.83	922.507
	538.851	1043.73	1327.37	922.826
	538.879	1044.19	1328.78	922.883
	538.999	1049.23	1329.96	923.024
	539.147	1050.38	1331.94	924.206
	539.155	1051.16	1332.73	925.255
	539.172	1053.95	1338.49	926.103
	539.333	1060.45	1341.25	928.779
	539.423	1062.03	1345.48	931.473
	539.43	1064.95	1355.63	931.638
	539.498	1064.97	1356.7	931.937
	539.501	1066.43	1362.64	932.273
	539.715	1068.35	1398.87	932.64
	539.795	1069.27	1443.51	933.104
	540.03	1072.75	1457.35	933.383
	540.201	1075.48	1484.69	933.657
	540.277	1076.35	1528.38	933.701
	540.339	1077.77	1686.39	934.273
	540.395	1082.33	1837.82	934.299
	541.114	1085.07	1936.85	935.45
	541.148	1088.51		936.448
	541.248	1088.94		937.405
	541.375	1094.41		938.084
	541.607	1094.52		938.788
	541.61	1095.69		939.059
	541.718	1097.81		939.321
	541.722	1099.38		939.932
	541.9	1101.2		940.011
	541.954	1103.74		940.274
	542.064	1106.57		940.617
	542.096	1107.36		940.678
	542.195	1108.2		941.002
	542.208	1112.01		941.717
	542.288	1113.61		943.111
	542.524	1113.73		944.106
	542.679	1116.33		944.355
	542.872	1117.76		945.092
	543.052	1119.92		946.273
	543.1	1121.36		946.945
	543.211	1122.7		947.565
	543.496	1124.16		948.156
	543.517	1127.95		948.976
	543.524	1128.41		949.173
	543.578	1129.8		949.823
	543.665	1133.15		950.914
	543.789	1135.31		952.001
	543.882	1141.33		953.794
	543.925	1143.35		953.802
	544.012	1144.81		954.056
	544.122	1147.83		955.523
	544.176	1149.33		955.965
	544.217	1151.3		956.176
	544.262	1160.68		956.215
	544.533	1161.13		956.24
	544.579	1167.37		956.72
	544.583	1167.52		957.595
	544.591	1167.6		957.771
	544.713	1172.3		957.78
	545.062	1181.05		958.208
	545.062	1183.26		959.009
	545.104	1185.46		960.892
	545.153	1189.09		961.521
	545.203	1191.27		961.641
	545.217	1191.83		962.407
	545.5	1197.1		963.039
	545.649	1208.97		963.138
	545.719	1209.55		963.854
	545.736	1211.11		964.45
	545.797	1212.03		965.159
	545.813	1214.45		965.419
	546.056	1216.84		965.997
	546.067	1225.7		966.714
	546.117	1229.97		967.641
	546.146	1235.62		967.862
	546.263	1238.93		968.126
	546.378	1251.8		968.416
	546.496	1254.68		969.5
	546.537	1255.39		970.791
	546.647	1256.71		971.615
	546.681	1258.08		972.519
	546.733	1258.51		972.84
	546.763	1261.38		973.672
	546.765	1263.72		973.776
	547.096	1266.24		975.952
	547.104	1270.42		976.776
	547.154	1274.52		979.954
	547.285	1277.12		980.581
	547.324	1279.7		982.302
	547.4	1283.34		984.309
	547.473	1292.46		985.273
	547.56	1293.38		985.775
	547.635	1313.5		985.817
	547.642	1330.22		987.161
	547.68	1348.72		987.189
	547.704	1356.45		987.495
	547.933	1370.34		988.658
	548.023	1382.91		988.779
	548.372	1386.27		989.198
	548.374	1398.78		990.183
	548.432	1420.88		992.959
	548.733	1429.89		993.766
	548.769	1434.69		994.917
	548.785	1436.97		995.102
	549.141	1442.67		995.345
	549.158	1458.24		995.671
	549.207	1459.36		995.925
	549.277	1470.63		996.111
	549.283	1471.75		997.596
	549.471	1472.52		1000.02
	549.51	1479.96		1000.9
	549.57	1494.74		1002.14
	549.741	1501.21		1002.23
	549.826	1505.84		1002.26
	549.886	1533.35		1002.81
	549.887	1562.7		1002.86
	549.898	1591.66		1003.47
	550.063	1605.66		1003.62
	550.065	1607.59		1009.12
	550.136	1617.52		1010.43
	550.197	1628.31		1010.96
	550.246	1671.05		1012.79
	550.254	1688.29		1014.05
	550.375	1717.86		1014.3
	550.455	1743.02		1014.84
	550.513	1923.47		1015.58
	550.634	1934.34		1015.85
	550.873	1959.7		1019.18
	550.94	1961.21		1019.19
	551.328	2010.01		1019.3
	551.334	6416.5		1021.36
	551.483			1021.59
	551.583			1022.65
	551.69			1022.83
	551.724			1024.69
	551.773			1025.32
	551.876			1026.19
	552.002			1026.78
	552.143			1027.25
	552.324			1027.99
	552.331			1029.32
	552.359			1029.39
	552.409			1030.08
	552.68			1030.38
	553.172			1030.74
	553.225			1031.55
	553.295			1031.89
	553.432			1032.79
	553.525			1033.97
	553.703			1035.35
	553.731			1036.07
	553.784			1038.18
	553.807			1044.33
	553.829			1045.02
	553.873			1046.08
	553.929			1046.14
	554.129			1047.87
	554.179			1047.9
	554.205			1049.19
	554.284			1049.35
	554.549			1050.12
	554.893			1051.12
	555.174			1052.32
	556.124			1056.53
	556.197			1059.33
	556.29			1059.33
	556.445			1064.05
	556.682			1064.44
	557.138			1065.19
	557.241			1065.4
	557.282			1065.76
	557.32			1066.85
	557.436			1069.29
	557.518			1069.74
	557.561			1072.91
	557.655			1073.17
	557.792			1073.57
	557.875			1074.23
	557.925			1074.57
	558.059			1075.1
	558.206			1075.43
	558.209			1076.6
	558.228			1079.29
	558.418			1086
	558.843			1115.32
	558.857			1142.8
	559.021			1155.55
	559.165
	559.214
	559.393
	559.505
	559.568
	559.598
	559.66
	559.685
	559.765
	559.877
	559.972
	560.039
	560.141
	560.181
	560.333
	560.655
	560.727
	560.734
	560.9
	561.055
	561.066
	561.149
	561.245
	561.432
	561.935
	562.02
	562.072
	562.082
	562.241
	562.323
	562.472
	562.517
	562.63
	562.633
	562.664
	562.81
	562.878
	563.413
	563.899
	564.009
	564.181
	564.308
	564.366
	564.635
	564.691
	565.23
	565.38
	565.434
	565.481
	565.512
	565.584
	565.892
	565.916
	565.931
	566.041
	566.178
	566.221
	566.259
	566.519
	566.531
	566.671
	567.019
	567.115
	567.405
	567.521
	567.634
	568.477
	568.663
	568.823
	568.931
	568.96
	569.04
	569.214
	569.463
	569.524
	569.603
	569.678
	569.918
	570.033
	570.051
	570.875
	570.93
	570.962
	571.064
	571.218
	571.713
	571.714
	571.759
	571.8
	571.824
	571.878
	571.974
	572.191
	572.338
	572.558
	572.78
	573.088
	573.471
	573.476
	573.881
	573.943
	574.06
	574.632
	574.783
	574.934
	574.971
	575.218
	575.255
	575.275
	575.288
	575.433
	575.636
	575.739
	575.74
	575.808
	575.888
	575.984
	576.15
	576.674
	576.804
	576.888
	576.934
	577.04
	577.216
	577.653
	577.858
	577.94
	578.038
	578.214
	578.415
	578.448
	578.53
	578.556
	578.706
	578.91
	578.933
	578.943
	579.385
	579.678
	579.687
	579.978
	580.113
	580.148
	580.408
	580.61
	580.725
	580.87
	580.95
	580.982
	581.216
	581.568
	581.731
	581.966
	582.017
	582.061
	582.09
	582.597
	582.616
	582.723
	582.906
	583.155
	583.365
	583.509
	583.624
	583.697
	583.947
	583.974
	584.588
	584.622
	584.8
	584.892
	585.957
	586.071
	586.286
	586.687
	587.176
	587.534
	587.692
	587.831
	587.936
	588.099
	588.113
	588.313
	588.601
	588.794
	588.916
	589.249
	589.408
	589.431
	589.472
	589.673
	589.68
	589.841
	590.005
	590.313
	590.559
	590.685
	590.732
	590.893
	591.023
	591.175
	591.322
	591.561
	591.689
	591.806
	592.146
	592.284
	592.559
	592.668
	592.703
	592.892
	593.149
	593.325
	593.409
	593.409
	594.12
	594.124
	595.015
	595.144
	595.279
	595.517
	595.612
	595.672
	595.981
	596.058
	596.123
	596.479
	596.885
	597.42
	597.683
	598.035
	598.153
	598.219
	598.231
	598.705
	598.972
	599.307
	599.91
	600.049
	600.348
	600.757
	601.076
	601.084
	601.79
	602.052
	602.184
	602.286
	602.315
	602.702
	603.21
	603.293
	603.526
	603.686
	603.766
	603.769
	603.812
	603.949
	603.949
	604.284
	604.617
	605.087
	605.286
	605.424
	605.679
	605.941
	606.026
	606.971
	607.148
	607.183
	607.338
	607.445
	607.509
	607.564
	607.666
	607.734
	607.821
	608.046
	608.642
	608.778
	609.469
	609.956
	610.164
	610.558
	610.68
	612.662
	612.737
	612.938
	613.059
	613.628
	613.678
	613.909
	614.259
	614.268
	614.298
	614.38
	614.838
	615.347
	615.639
	615.969
	616.425
	616.753
	617.377
	617.732
	617.892
	618.011
	618.196
	618.216
	618.476
	618.648
	618.848
	619.814
	620.367
	620.885
	621.27
	621.51
	622.189
	622.645
	623.516
	623.62
	624.337
	624.477
	624.52
	624.709
	624.899
	625.077
	625.244
	627.223
	627.765
	628.078
	628.497
	629.232
	629.673
	629.995
	631.136
	631.53
	631.677
	632.076
	632.077
	632.481
	632.988
	633.009
	633.31
	634.108
	634.221
	634.571
	635.432
	635.878
	637.925
	638.512
	639.139
	639.166
	639.686
	639.904
	640.103
	640.283
	640.533
	641.317
	641.54
	642.089
	644.25
	646.215
	647.999
	648.524
	650.549
	651.725
	651.854
	652.294
	652.295
	652.931
	653.271
	653.398
	653.769
	653.991
	654.494
	657.234
	657.342
	658.09
	658.103
	658.176
	658.849
	659.738
	659.785
	660.144
	660.146
	660.685
	662.501
	664.347
	664.61
	665.112
	665.225
	666.756
	669.325
	669.359
	669.933
	672.539
	672.942
	673.537
	675.673
	676.047
	676.363
	676.663
	678.34
	679.145
	679.98
	681.304
	681.799
	684.035
	685.233
	685.536
	685.654
	688.33
	689.975
	690.293
	691.288
	691.67
	692.061
	696.654
	696.935
	698.875
	700.643
	701.414
	701.622
	702.896
	703.465
	704.957
	705.02
	709.727
	712.259
	713.011
	713.831
	714.361
	714.881
	715.213
	715.466
	717.503
	718.351
	719.203
	719.788
	721.162
	721.329
	723.067
	723.468
	726.639
	727.364
	728.725
	729.795
	730.047
	731.883
	731.965
	732.101
	732.698
	734.301
	736.732
	737.899
	738.671
	739.241
	743.359
	743.448
	745.286
	751.421
	751.624
	752.418
	753.011
	753.973
	754.776
	755.719
	759.166
	762.381
	763.825
	768.091
	770.829
	773.719
	775.216
	775.431
	775.77
	776.691
	781.449
	784.177
	784.708
	785.576
	787.03
	788.771
	796.789
	798.697
	798.988
	801.271
	806.281
	818.069
	825.44
	827.94
	830.221
	835.283
	838.893
	844.938
	849.732
	882.631
	884.841
	890.214
	893.222
	895.728
	927.916
	946.867
	963.734
	986.836
	1036.79
	1165.69
	1241.24
	1256.29
	1340.39
	1419.26
	1443.98
	2391.44
	7608.92
	8083.28
	15490
